# Supplementary material for: Rifaximin resistance in Clostridioides difficile is associated with specific rpoB alleles and multilocus sequence typing (MLST) clades
Source: BMC Microbiol. 2025 Jul 29;25:458. doi: 10.1186/s12866-025-04164-4 (PMC12306076; doi:10.1186/s12866-025-04164-4)
Supplement: Supplementary file 3 — Supplementary Material 3: List of all bacterial isolates included in the study. [file 12866_2025_4164_MOESM3_ESM.xlsx]

## Sheet: Suppl. Table BMC
Running Number	DSM ID	ID (Göttingen)	further ID’s	Origin	year of collection	Clade	MLST	RT	Toxin	MIC RFX	Mutation rpoB	Mutation Published
1	29675	-	SC009-01-02	Germany	2013	1	3	001/072	AB CDT	0.016	WT	-
2	29678	-	SC030-01-02	Germany	2013	1	13	014/020	AB CDT	0.008	I750V	unpublished
3	29687	-	SC049-01-01	Germany	2014	1	8	002	-	0.008	-	-
4	27638	4167/13-1	GC001-01-01	Germany	2013	2	1	027	AB CDT	0.032	E1037Q A1205V N1207A A1208T D1232E	unpublished
5	28196	6551/13	SC037-01-01	Germany	2013	2	1	027	AB CDT	32	R505K I548M E1037Q A1205V N1207A A1208T D1232E	Curry et al. 2009
6	102978	6474/2015	CD-16-11	Germany	2015	3	5	-	AB CDT	0.016	WT	-
7	102859	-	-	Germany	2013	3	5	023	AB CDT	0.016	WT	-
8	102860	-	-	Germany	2013	3	5	127	AB CDT	0.008	WT	-
9	29627	-	MC003-01-01	Indonesia	2013	4	37	017	B	0.032	-	-
10	29629	-	MC005-01-01	Indonesia	2013	4	39	SLO235	/	0.032	I750M	unpublished
11	29633	-	MC008-01-02	Indonesia	2013	4	-	SLO160	-	0.032	-	-
12	29747	-	SC052-02-01	Germany	2014	5	11	078	AB CDT	0.016	I750M	unpublished
13	29019	-	MC002-01-01 129K	Indonesia	2013	5	-	126	-	0.016	-	-
14	101085	3022/15	-	Germany	2015	5	11	N.A.	(A) CDT	0.032	I750M	unpublished
15	29686	-	SC045-01-01	Germany	2014	1	6	005	-	0.016	-	-
16	29688	-	SC052-01-01	Germany	2014	1	15	010	AB CDT	0.016	WT	-
17	29018	-	MC001-01-01 80K	Indonesia	2013	1	63	053	AB CDT	0.008	WT	-
18	28666	4285/2013	EC001-01-01	Ghana	2013	1	48	084 (CE)	CDT	0.016	WT	-
19	28668	-	EC002-01-01	Ghana	2013	1	701	SLO228	AB	0.008	WT	-
20	28669	-	EC003-01-01	Ghana	2013	4	109	SLO091	AB CDT	0.016	I750M	unpublished
21	28670	-	EC004-01-01	Ghana	2013	4	38	SLO237	CDT	0.008	I750M	unpublished
22	100007	-	EC005-01-01	Ghana	2013	1	-	011/049	-	0.016	-	-
23	100010	-	EC014-01-01	Ghana	2014	1	-	SLO233	-	0.008	-	-
24	100011	-	EC146-01-01	Ghana	2014	1	-	084 (CE)	-	0.016	-	-
25	100000	-	EH014-01-01	Ghana	2014	1	700	SLO233	AB CDT	0.016	WT	-
26	100001	-	EH018-01-01	Ghana	2014	1	48	084 (CE)	CDT	0.032	WT	-
27	100002	-	EH043-01-01	Ghana	2014	1	48	084 (CE)	CDT	32	H502N R505K	Curry et al. 2009
28	100003	-	EH049-01-01	Ghana	2014	1	358	SLO095	/	0.008	WT	-
29	100004	-	EH077-01-01	Ghana	2014	1	48	084 (CE)	CDT	0.016	WT	-
30	100005	-	EH080-01-01	Ghana	2014	4	39	SLO235	/	0.016	I750M	unpublished
31	100006	-	EH125-01-01	Ghana	2014	1	-	097 (CE)	-	0.008	-	-
32	29628	-	MC004-01-01	Indonesia	2013	4	39	SLO131	/	32	H502N R505K I750M	Curry et al. 2009 (I750M unpublished)
33	29630	-	MC006-01-01	Indonesia	2013	1	35	046	AB	32	H502N R505K	Curry et al. 2009
34	29631	-	MC007-01-01	Indonesia	2013	1	103	SLO160	AB CDT	0.016	WT	-
35	29634	-	MC009-01-01	Indonesia	2013	1	-	SLO160	-	0.008	-	-
36	29695	-	MC010-01-01	Indonesia	2014	4	37	017	(A)B	32	H502N R505K I750M	Curry et al. 2009 (I750M unpublished)
37	29636	-	MC011-01-01	Indonesia	2014	4	39	SLO063	/	0.016	I750M	unpublished
38	29637	-	MC012-01-01	Indonesia	2014	1	83	032 (CE)	/	0.016	WT	-
39	29638	-	MC013-01-01	Indonesia	2014	1	103	SLO160	-	0.008	-	-
40	29696	-	MC014-01-01	Indonesia	2014	4	37	017	(A)B	32	H502N R505K I750M	Curry et al. 2009 (I750M unpublished)
41	29639	-	MC015-01-01	Indonesia	2014	4	-	SLO234	-	0.016	-	-
42	29640	-	MC016-01-01	Indonesia	2014	1	15	010	/	32	H502N R505K	Curry et al. 2009
43	29641	-	MC017-01-01	Indonesia	2014	1	103	SLO160	-	0.032	-	-
44	29643	-	MC018-01-01	Indonesia	2014	1	35	046	-	0.008	-	-
45	29697	-	MC019-01-01	Indonesia	2014	4	37	017	(A)B	32	H502N R505K I750M	Curry et al. 2009 (I750M unpublished)
46	29644	-	MC020-01-01	Indonesia	2014	1	-	014/020	-	0.016	-	-
47	29645	-	MC021-01-01	Indonesia	2014	1	-	SLO160	-	0.032	-	-
48	29646	-	MC022-01-01	Indonesia	2014	4	37	017	(A)B	32	H502N R505K I750M	Curry et al. 2009 (I750M unpublished)
49	29647	-	MC023-01-01	Indonesia	2014	1	-	014/020	-	0.016	-	-
50	29648	-	MC024-01-01	Indonesia	2014	4	37	017	(A)B	32	H502N R505K I750M	Curry et al. 2009 (I750M unpublished)
51	29649	-	MC025-01-01	Indonesia	2014	1	63	053	-	0.016	-	-
52	29650	-	MC028-01-01	Indonesia	2014	5	11	078	AB CDT	0.008	I750M	unpublished
53	29021	-	MH001-01-01 96	Indonesia	2014	1	129	SLO236	AB CDT	0.016	WT	-
54	29022	-	MH002-01-01 128	Indonesia	2014	1	129	SLO236	AB CDT	0.016	WT	-
55	29023	-	MH003-01-01 154	Indonesia	2014	1	63	053	AB CDT	0.008	WT	-
56	28194	5529/13	SC008-01-01	Germany	2013	1	3	001/072	AB CDT	0.016	WT	-
57	29676	-	SC025-02-01	Germany	2013	1	3	001/072	AB CDT	0.016	WT	-
58	29679	-	SC036-01-01	Germany	2013	1	3	001/072	AB CDT	0.016	WT	-
59	28197	6688/13	SC042-01-01	Germany	2013	1	3	001/072	AB CDT	0.016	WT	-
60	29683	-	SC043-02-01	Germany	2014	1	3	001/072	AB CDT	0.016	WT	-
61	29685	-	SC044-01-01	Germany	2014	1	3	001/072	AB CDT	0.008	WT	-
62	29689	-	SC063-01-01	Germany	2014	1	3	001/072	AB CDT	0.016	-	-
63	29690	-	SC083-01-01	Germany	2014	1	8	002	AB CDT	0.016	-	-
64	29692	-	SC084-01-01	Germany	2014	1	3	001/072	AB CDT	0.032	-	-
65	29693	-	SC087-01-01	Germany	2014	1	-	005	AB CDT	0.032	-	-
66	29749	-	SC098-01-01	Germany	2014	1	-	001/072	AB CDT	0.016	-	-
67	29750	-	SC101-01-01	Germany	2014	5	11	078	AB CDT	0.016	I750M	unpublished
68	29754	-	SC104-01-01	Germany	2014	1	3	001/072	AB CDT	0.032	-	-
69	29755	-	SC106-02-01	Germany	2014	1	-	014/020	AB CDT	0.016	-	-
70	29756	-	SC110-01-01	Germany	2014	1	8	002	AB CDT	0.016	-	-
71	29757	-	SC113-01-01	Germany	2014	1	-	001/072	AB CDT	0.008	-	-
72	29758	-	SC114-02-01	Germany	2014	5	11	078	AB CDT	0.016	I750M	unpublished
73	29748	-	SC071-01-01	Germany	2014	1	-	001/072	AB CDT	0.016	-	-
74	29744	-	SC001-01-01	Germany	2013	1	2	001/072	AB CDT	0.016	-	-
75	29746	-	SC012-03-01	Germany	2013	1	-	001/072	AB CDT	0.032	-	-
76	105007	-	858 Riems	Germany	-	-	-	-	AB CDT	0.016	-	-
77	105004	3457/14	-	Germany	2014	-	-	-	AB CDT	0.016	-	-
78	105003	3848/14	-	Germany	2014	-	-	-	AB CDT	0.016	-	-
79	105002	4511/14	-	Germany	2014	-	-	-	AB CDT	0.016	-	-
80	105001	3525/15	Goe-91	Germany	2015	1	49	-	AB CDT	0.008	V1143D	Seddon et al. 2011, Schwanbeck et al. 2019
81	105006	3639/15	-	Germany	2015	-	-	-	AB	0.008	V1143D	Seddon et al. 2011, Schwanbeck et al. 2019
82	27641	4285/13	-	Germany	2013	-	-	-	AB CDT	0.008	-	-
83	-	6002/13	-	Germany	2013	-	-	-	AB CDT	0.032	-	-
84	-	6418/13	-	Germany	2013	-	-	-	AB CDT	0.032	-	-
85	-	0811/14	-	Germany	2014	-	-	-	AB CDT	0.25	-	-
86	-	1222/14	-	Germany	2014	-	-	-	AB CDT	0.25	-	-
87	-	7518/15-A	-	Germany	2015	-	-	-	AB CDT	0.25	-	-
88	-	7518/15-B	-	Germany	2015	-	-	-	AB CDT	0.25	-	-
89	-	1390/16	-	Germany	2016	-	-	-	AB CDT	0.032	-	-
90	-	4473/16	-	Germany	2016	-	-	-	AB CDT	0.032	-	-
91	-	4960/16	-	Germany	2016	-	-	-	AB CDT	0.25	-	-
92	-	5285/16-R	-	Germany	2016	-	-	-	AB CDT	0.25	-	-
93	-	5285/16-G	-	Germany	2016	-	-	-	AB CDT	0.25	-	-
94	-	5652/16	-	Germany	2016	-	-	-	AB CDT	0.125	-	-
95	-	8574/16-1	-	Germany	2016	-	-	-	AB CDT	0.25	-	-
96	-	8574/16-2	-	Germany	2016	-	-	-	AB CDT	0.25	-	-
97	-	0190/17-1	-	Germany	2017	-	-	-	AB CDT	0.25	-	-
98	-	0190/17-2	-	Germany	2017	-	-	-	AB CDT	0.25	-	-
99	-	0190/17-3	-	Germany	2017	-	-	-	AB CDT	0.125	-	-
100	-	0272/17	-	Germany	2017	-	-	-	AB CDT	0.125	-	-
101	-	6276/13	-	Germany	2013	-	-	-	AB CDT	0.064	-	-
102	-	1182/14	-	Germany	2014	-	-	-	AB CDT	0.25	-	-
103	-	4740/14	-	Germany	2014	-	-	-	AB CDT	0.125	-	-
104	-	6711/13	-	Germany	2013	-	-	-	AB CDT	0.064	-	-
105	-	1305/14	-	Germany	2014	-	-	-	AB CDT	0.5	-	-
106	-	1746/14L	-	Germany	2014	-	-	-	AB CDT	0.064	-	-
107	-	1746/14-G	-	Germany	2014	-	-	-	AB CDT	0.125	-	-
108	-	2438/14	-	Germany	2014	-	-	-	AB CDT	0.125	-	-
109	-	2987/14	-	Germany	2014	-	-	-	AB CDT	0.125	-	-
110	-	3296/14	-	Germany	2014	-	-	-	AB CDT	0.125	-	-
111	-	3631/14	-	Germany	2014	-	-	-	AB CDT	0.125	-	-
112	-	4328/14	-	Germany	2014	-	-	-	AB CDT	0.125	-	-
113	-	7198/16	-	Germany	2016	-	-	-	AB CDT	0.25	-	-
114	-	1620/15	-	Germany	2015	-	-	-	AB CDT	0.125	-	-
115	105800	1864/15	-	Germany	2015	2	1	27	AB CDT	32	R505K I548M E1037Q A1205V N1207A A1208T D1232E	Curry et al. 2009, R20291
116	105801	2903/15	-	Germany	2015	2	1	27	AB CDT	32	R505K I548M E1037Q A1205V N1207A A1208T D1232E	Curry et al. 2009, R20291
117	105802	3845/15	-	Germany	2015	2	1	27	AB CDT	32	R505K I548M E1037Q A1205V N1207A A1208T D1232E	Curry et al. 2009, R20291
118	-	6226/15	-	Germany	2015	-	-	-	AB CDT	0.125	-	-
119	-	6303/14-R	-	Germany	2014	-	-	-	AB CDT	0.125	-	-
120	-	6303/14-G	-	Germany	2014	-	-	-	AB CDT	0.125	-	-
121	-	1887/15	-	Germany	2015	-	-	-	AB CDT	0.25	-	-
122	-	2434/15	-	Germany	2015	-	-	-	AB CDT	0.016	-	-
123	-	3035/15	-	Germany	2015	-	-	-	AB CDT	0.064	-	-
124	-	3994/15	-	Germany	2015	-	-	-	AB CDT	0.25	-	-
125	-	4632/15	-	Germany	2015	-	-	-	AB CDT	0.25	-	-
126	-	5365/15	-	Germany	2015	-	-	-	AB CDT	0.5	-	-
127	-	6596/15	-	Germany	2015	-	-	-	AB CDT	0.5	-	-
128	-	6625/15	-	Germany	2015	-	-	-	AB CDT	0.125	-	-
129	-	6731/15	-	Germany	2015	-	-	-	AB CDT	0.032	-	-

## Sheet: Phylogenomischer Stammbaum
Strain	Origin	MLST-ST	RT	clade	Accession Nr
DSM100002	Ghana	48	84	1	CP016099
DSM105800	Germany	1	27	2	CP169726
DSM105801	Germany	1	27	2	CP169725
DSM105802	Germany	1	27	2	CP169724
DSM28196	Germany	1	27	2	CP012320
DSM29628	Indonesia	39	131	4	CP016103
DSM29630	Indonesia	35	46	1	CP016105
DSM29640	Indonesia	15	10	1	CP016107
DSM29646	Indonesia	37	17	4	CP045167-CP045169
DSM29648	Indonesia	37	17	4	CP045170-CP045171
DSM29695	Indonesia	37	17	4	CP045173-CP045174
DSM29696	Indonesia	37	17	4	CP169730-CP169732
DSM29697	Indonesia	37	17	4	CP169727-CP169729
630erm-DSM28645	Switzerland	54	12 (Literature)	1	CP016318-CP016319
